# Supplementary material for: Influence of Pregnancy History on the Vaginal Microbiome of Pregnant Women in their First Trimester
Source: Sci Rep. 2017 Aug 31;7:10201. doi: 10.1038/s41598-017-09857-z (PMC5579028; doi:10.1038/s41598-017-09857-z)
Supplement: Supplementary file 1 — Dataset 1 [file 41598_2017_9857_MOESM1_ESM.xlsx]

## Sheet: Sheet1
Taxon_Name	1	2	3	4	5	6	7	8	9	10	11	12	13	14	15	16	17	18	19	20	21	22	23	24	25	26	27	28	29	30	31	32	33	34	35	36	37	38	39	40	41	42	43	44	45	46	47	48	49
Actinomyces	0	0	0	0	0	0	0	0	0	0	0	0	0	0	0	0	0	0	0	0	0	0	0	0	0	0	0	0	0	0	0	0	0	0	0	0	0	0	0	0	0	0	0	0	0	0	0	0	0
Aerococcus	0	0	0	0	0	0	0	0	0	0	0	0	0	0	0	0	0	0	0	0	0	0	0	0	0	0	0	0	0	0	0	0	0	0	0	0	0	0	0	0	0	0	0	0	0	0	0	0	0
Alloscardovia	0	0	0	0	0	0	0	0	0	0	0	0	0	0	0	0	0	0	0	0	0	0	0	0	0	0	0	0	0	0	0	0	0	0	0	0	0	0	0	0	0	0	0	0	0	0	0	0	0
Atopobium	0	0	0	0.0491719	0	0	0	0	0	0	0	0	0	0	0	0	0	0	0	0	0	0	0	0	0	0	0	0	0	0	0	0	0	0	0	0.0142255	0	0	0	0	0	0	0	0	0	0	0	0	0
Bacilli	0.0113109	0.01	0.0113109	0	0	0	0	0	0	0	0.0108879	0.0120654	0.01	0.01	0.01	0.01	0.01	0.01	0.01	0.01	0.0172187	0.0409291	0	0.017334	0.0155505	0.0168227	0.0151806	0	0.0159519	0	0.0111951	0.011956	0.0106126	0	0	0	0.013008	0.0100967	0.010617	0.0106667	0	0.0106568	0.0180076	0.022649	0.017863	0.0115054	0.0142385	0.0125333	0.0114725
Bacteria	0.02	0.02	0	0	0	0	0	0.0119759	0	0.191318	0	0.0675107	0.04	0.01	0.01	0.01	0	0.07	0	0	0	0	0.0380313	0	0	0	0	0	0	0	0	0	0	0	0	0	0	0	0	0	0	0	0	0	0	0	0	0	0
Bifidobacteriaceae	0	0	0	0	0	0	0	0	0	0	0	0	0	0	0	0	0	0	0	0	0	0	0	0	0	0	0	0	0	0	0	0	0	0	0	0	0	0	0	0	0	0	0	0	0	0	0	0	0
Bifidobacterium	0	0	0	0	0	0	0	0	0	0	0	0	0	0	0	0	0	0	0	0	0	0	0	0	0	0	0	0	0	0	0	0	0	0	0	0	0	0	0	0	0	0	0	0	0	0	0	0	0
Dialister	0	0	0	0	0	0	0	0	0	0	0	0	0	0	0	0	0	0	0	0	0	0	0	0	0	0	0	0	0	0	0	0	0	0	0	0	0	0	0	0	0	0	0	0	0	0	0	0	0
Firmicutes	0	0	0	0	0	0	0	0	0	0	0	0	0.01	0.01	0	0.01	0.01	0.01	0	0	0	0.0174364	0	0	0	0	0	0	0	0	0	0	0	0	0	0	0	0	0	0	0	0	0	0	0	0	0	0	0
Gardnerella	0	0	0	0.751453	0	0	0	0	0	0	0	0	0	0	0	0	0	0	0	0	0	0	0	0	0	0	0	0.996215	0	0	0	0	0	0	0	0.180145	0	0	0	0	0	0	0	0	0	0	0	0	0
Lachnospiraceae	0	0	0	0	0	0	0	0	0	0	0	0	0	0	0	0	0	0	0	0	0	0	0	0	0	0	0	0	0	0	0	0	0	0	0	0	0	0	0	0	0	0	0	0	0	0	0	0	0
Lactobacillaceae	0.01	0.01	0.01	0	0	0	0	0	0.0254956	0	0	0.0342912	0.01	0.01	0.01	0.01	0.01	0.03	0.01	0.01	0.0113838	0.133901	0	0.0211062	0.0100675	0.0101611	0.0121571	0	0.011855	0	0	0	0	0.0287854	0.0260806	0.0250464	0.0363457	0	0	0.0101067	0	0	0.0191601	0.0128548	0.0119418	0	0.0110544	0.010034	0
Lactobacillales	0.03	0.03	0.03	0	0.0287081	0.0282089	0.0295637	0.0290687	0.0159615	0.025322	0.0388538	0.0202413	0.04	0.03	0.04	0.04	0.04	0.04	0.03	0.03	0.0443911	0.0550047	0.0530064	0.0329322	0.0409611	0.0436377	0.0437467	0	0.0474489	0.0382405	0.0308096	0.0325619	0.0358935	0.0162651	0.0204246	0.0139558	0.0451726	0.0371633	0.0342377	0.0344267	0.0305134	0.0351027	0.0441547	0.0585355	0.0447238	0.0353034	0.0511265	0.0386291	0.0336481
L. crispatus	0.934631	0.931233	0.945668	0	0.948475	0.948004	0.955212	0.930198	0	0	0.931775	0	0.895704	0.933405	0.934183	0.933508	0.930409	0	0.941921	0.95581	0.888078	0	0	0	0.91999	0.919555	0.92816	0	0.929393	0.943257	0.947571	0.942658	0.929463	0	0	0	0	0.949117	0.949794	0.948987	0.944476	0.945252	0.689764	0.907682	0.896229	0.944714	0.928898	0.940991	0.947674
L. iners	0	0	0	0.0342631	0	0	0	0	0.0124437	0	0	0	0	0	0	0	0	0.647399	0	0	0	0	0	0	0	0	0	0	0	0	0	0	0	0	0	0	0.904189	0	0	0	0	0	0.214291	0	0	0	0	0	0
L. gasseri	0	0	0	0	0	0	0	0	0	0	0	0	0	0	0	0	0	0	0	0	0	0	0	0.875862	0	0	0	0	0	0	0	0	0	0	0	0	0	0	0	0	0	0	0	0	0	0	0	0	0
L. jensenii	0	0	0	0	0	0	0	0.0102887	0.912385	0	0	0.823067	0	0	0	0	0	0.171561	0	0	0.0339511	0.730966	0	0	0.0137535	0	0	0	0	0	0	0	0.0176595	0.933427	0.918895	0.731232	0	0	0	0	0	0	0	0	0.0121403	0	0	0	0
L. johnsonii	0	0	0	0	0	0	0	0	0	0	0	0	0	0	0	0	0	0	0	0	0	0	0	0	0	0	0	0	0	0	0	0	0	0	0	0	0	0	0	0	0	0	0	0	0	0	0	0	0
L. helveticus	0	0	0	0	0	0	0	0	0	0	0	0	0	0	0	0	0	0	0	0	0	0	0	0	0	0	0	0	0	0	0	0	0	0	0	0	0	0	0	0	0	0	0	0	0	0	0	0	0
L. amylovorus	0	0	0	0	0	0	0	0	0	0	0	0	0	0	0	0	0	0	0	0	0	0	0	0	0	0	0	0	0	0	0	0	0	0	0	0	0	0	0	0	0	0	0	0	0	0	0	0	0
L. acidophilus	0	0	0	0	0	0	0	0	0	0	0	0	0	0	0	0	0	0	0	0	0	0	0	0.0465402	0	0	0	0	0	0	0	0	0	0	0	0	0	0	0	0	0	0	0	0	0	0	0	0	0
L. rhamnosus	0	0	0	0	0	0	0	0	0	0	0	0	0	0	0	0	0	0	0	0	0	0	0	0	0	0	0	0	0	0	0	0	0	0	0	0	0	0	0	0	0	0	0	0	0	0	0	0	0
Lactobacillus sp.	0	0	0	0	0	0	0	0	0	0	0	0	0	0	0	0	0	0	0	0	0	0	0	0	0	0	0	0	0	0	0	0	0	0	0	0	0	0	0	0	0	0	0	0	0	0	0	0	0
Megasphaera	0	0	0	0.0316371	0	0	0	0	0	0	0	0	0	0	0	0	0	0	0	0	0	0	0	0	0	0	0	0	0	0	0	0	0	0	0	0	0	0	0	0	0	0	0	0	0	0	0	0	0
Paralactobacillus	0	0	0	0	0	0	0	0	0	0	0	0.0129386	0	0	0	0	0	0	0	0	0	0.0324105	0	0	0	0	0	0	0	0	0	0	0	0	0	0	0	0	0	0	0	0	0	0	0	0	0	0	0
Parvimonas	0	0	0	0.0181758	0	0	0	0	0	0	0	0	0	0	0	0	0	0	0	0	0	0	0	0	0	0	0	0	0	0	0	0	0	0	0	0	0	0	0	0	0	0	0	0	0	0	0	0	0
Prevotella	0	0	0	0.020926	0	0	0	0	0	0	0	0	0	0	0	0	0	0	0	0	0	0	0	0	0	0	0	0	0	0	0	0	0	0	0	0	0	0	0	0	0	0	0	0	0	0	0	0	0
Sneathia	0	0	0	0.0381713	0	0	0	0	0	0	0	0	0	0	0	0	0	0	0	0	0	0	0	0	0	0	0	0	0	0	0	0	0	0	0	0	0	0	0	0	0	0	0	0	0	0	0	0	0
Staphylococcus	0	0	0	0	0	0	0	0	0	0	0	0	0	0	0	0	0	0	0	0	0	0	0	0	0	0	0	0	0	0	0	0	0	0	0	0	0	0	0	0	0	0	0	0	0	0	0	0	0
Streptococcus	0	0	0	0	0	0	0	0	0	0.690461	0	0	0	0	0	0	0	0	0	0	0	0	0.864174	0	0	0	0	0	0	0	0	0	0	0	0	0	0	0	0	0	0	0	0	0	0	0	0	0	0
Unknown	0	0	0	0	0	0	0	0	0	0.0653943	0	0.0181378	0.01	0	0	0	0	0.03	0	0	0	0	0.0163904	0	0	0	0	0	0	0	0	0	0	0	0	0	0	0	0	0	0	0	0	0	0	0	0	0	0
Veillonellaceae	0	0	0	0.0127582	0	0	0	0	0	0	0	0	0	0	0	0	0	0	0	0	0	0	0	0	0	0	0	0	0	0	0	0	0	0	0	0	0	0	0	0	0	0	0	0	0	0	0	0	0
Sum of abundances	1.00594	1.00123	0.996979	0.956556	0.977183	0.976212	0.977067	0.974104	0.964839	0.972495	0.972693	0.987816	1.0157	1.0034	1.00418	1.01351	1.00041	1.00896	0.991921	1.00581	0.995023	1.01065	0.971602	0.993775	1.00032	0.990176	0.999244	0.996215	1.00465	0.971669	0.983932	0.985305	0.984132	0.974808	0.978039	0.961739	0.989861	0.986094	0.984995	0.99296	0.977201	0.984338	0.987071	0.985462	0.986437	0.983529	0.991799	0.993145	0.983701
MiSeq reads	61834	75138	56615	48361	64163	66043	72386	54526	60834	32067	68333	25196	47231	56941	72869	90221	76145	46520	65015	67821	34962	30052	21903	43210	43407	23718	31751	35931	34416	37238	32425	29943	59175	26437	28642	29665	36593	37537	93435	37500	58335	29371	27766	26138	30230	33028	33290	54415	28590
[truncated: 3 more columns]
