# Supplementary material for: Influence of Pregnancy History on the Vaginal Microbiome of Pregnant Women in their First Trimester
Source: Sci Rep. 2017 Aug 31;7:10201. doi: 10.1038/s41598-017-09857-z (PMC5579028; doi:10.1038/s41598-017-09857-z)
Supplement: Supplementary file 2 — Dataset 2 [file 41598_2017_9857_MOESM2_ESM.xlsx]

## Sheet: Sheet1
Taxon_Name	1	2	3	4	5	6	7	8	9	10	11	12	13	14	15	16	17	18	19	20	21	22	23	24	25	26
Actinomyces	0	0	0	0	0	0	0	0	0	0	0	0	0	0	0	0	0	0	0	0	0	0	0	0	0	0
Aerococcus	0	0	0	0	0	0	0	0	0	0	0	0	0	0	0	0	0	0	0	0	0	0	0	0	0	0
Alloscardovia	0	0	0	0	0	0	0	0	0	0	0	0	0	0	0	0	0	0	0	0	0	0	0	0	0	0
Atopobium	0	0	0	0	0	0	0	0.0384182	0	0	0	0.0914674	0	0	0	0	0	0	0	0	0	0	0	0.0498549	0	0
Bacilli	0	0.0137952	0.01	0.01	0.01	0.01	0.01	0	0.017549	0.0153337	0.0173461	0	0.0111962	0	0.0551247	0	0.010417	0.0194337	0.0184821	0.0168606	0.0178676	0.0175141	0.0188857	0	0.0145125	0.0117443
Bacteria	0	0.0186011	0.01	0.03	0.03	0.02	0.06	0.252315	0	0	0	0	0.0212694	0	0	0	0	0	0	0	0	0	0	0.0157735	0	0
Bifidobacteriaceae	0	0	0	0	0	0	0	0	0	0	0	0	0	0	0	0	0	0	0	0	0	0	0	0	0	0
Bifidobacterium	0	0	0	0	0	0	0	0	0	0	0	0	0	0	0	0	0	0	0	0	0	0	0	0	0	0
Dialister	0	0	0	0	0	0	0	0	0	0	0	0	0	0	0	0	0	0	0	0	0	0	0	0.0134058	0	0
Firmicutes	0	0	0.01	0.01	0.01	0	0.01	0	0	0	0	0	0	0	0.0163462	0	0	0	0	0	0	0	0	0	0	0
Gardnerella	0	0	0	0	0	0	0	0.476286	0	0	0	0.397165	0	0	0	0.909471	0	0	0	0	0	0	0	0.601961	0	0
Lachnospiraceae	0	0	0	0	0	0	0	0	0	0	0	0.154803	0	0	0	0	0	0	0	0	0	0	0	0	0	0
Lactobacillaceae	0	0.0170625	0.01	0.03	0.01	0.01	0.03	0	0.0174844	0.0112622	0.0433827	0	0.0365493	0	0.0353315	0	0.0113836	0.0114075	0.0111273	0.0442822	0.0122609	0.0462764	0.013516	0	0.0380765	0
Lactobacillales	0.0296197	0.0254642	0.04	0.04	0.04	0.03	0.04	0	0.0332591	0.044882	0.0481642	0	0.0223924	0.0312839	0.12121	0	0.0375157	0.0625021	0.0473624	0.0220114	0.0523089	0.0528064	0.0519423	0.0151399	0.0467992	0.0362588
L. crispatus	0.945093	0	0.920314	0	0.884413	0.932148	0	0	0.149908	0.927808	0	0	0	0.947592	0.813486	0	0.84131	0.91055	0.92734	0	0.916392	0	0.900018	0	0	0.945665
L. iners	0	0	0	0.862921	0	0	0.840257	0.0816231	0	0	0.682535	0	0	0	0	0	0	0	0	0	0	0.702034	0	0.157035	0.892344	0
L. gasseri	0	0.917955	0	0	0	0	0	0	0.762928	0	0	0	0	0	0	0	0	0	0	0	0	0.0280074	0	0	0	0
L. jensenii	0	0	0.0111402	0	0.0162312	0	0	0	0	0	0.181	0	0.874732	0	0	0.0686947	0.100591	0	0	0.891314	0	0.136564	0.0196453	0	0	0
L. johnsonii	0	0	0	0	0	0	0	0	0	0	0	0	0	0	0	0	0	0	0	0	0	0	0	0	0	0
L. helveticus	0	0	0	0	0	0	0	0	0	0	0	0	0	0	0	0	0	0	0	0	0	0	0	0	0	0
L. amylovorus	0	0	0	0	0	0	0	0	0	0	0	0	0	0	0	0	0	0	0	0	0	0	0	0	0	0
L. acidophilus	0	0	0	0	0	0	0	0	0	0	0	0	0	0	0	0	0	0	0	0	0	0	0	0	0	0
L. rhamnosus	0	0	0	0	0	0	0	0	0	0	0	0	0	0	0	0	0	0	0	0	0	0	0	0	0	0
Lactobacillus sp.	0	0	0	0	0	0	0	0	0	0	0	0	0	0	0	0	0	0	0	0	0	0	0	0	0	0
Megasphaera	0	0	0	0	0	0	0	0	0	0	0	0.0954065	0	0	0	0	0	0	0	0	0	0	0	0.0262114	0	0
Paralactobacillus	0	0	0	0	0	0	0	0	0	0	0	0	0.0150077	0	0	0	0	0	0	0.0178241	0	0	0	0	0	0
Parvimonas	0	0	0	0	0	0	0	0	0	0	0	0	0	0	0	0	0	0	0	0	0	0	0	0	0	0
Prevotella	0	0	0	0	0	0	0	0.0136403	0	0	0	0.146894	0	0	0	0	0	0	0	0	0	0	0	0.0219095	0	0
Sneathia	0	0	0	0	0	0	0	0	0	0	0	0.0293105	0	0	0	0	0	0	0	0	0	0	0	0	0	0
Staphylococcus	0	0	0	0	0	0	0	0	0	0	0	0	0	0	0	0	0	0	0	0	0	0	0	0	0	0
Streptococcus	0	0	0	0	0	0	0	0	0	0	0	0	0	0	0	0	0	0	0	0	0	0	0	0	0	0
Unknown	0	0	0	0.01	0	0	0.02	0.104367	0	0	0	0	0.0129318	0	0	0	0	0	0	0	0	0	0	0	0	0
Veillonellaceae	0	0	0	0	0	0	0	0	0	0	0	0.0319159	0	0	0	0	0	0	0	0	0	0	0	0.012272	0	0
Sum of abundances	0.974712	0.987121	1.01145	0.992921	1.00064	1.00215	1.01026	0.96665	0.981128	0.999286	0.972428	0.946962	0.989655	0.970538	0.994345	0.978137	0.992017	0.989925	0.990204	0.988513	0.984535	0.980523	0.989575	0.911462	0.982656	0.98585
MiSeq reads	70865	57846	86803	67173	57913	58760	36058	31964	30999	41999	28652	32241	29385	28545	37134	35403	27935	29279	31544	26986	32461	26493	38177	29987	39552	28269
