# Supplementary material for: Influence of Pregnancy History on the Vaginal Microbiome of Pregnant Women in their First Trimester
Source: Sci Rep. 2017 Aug 31;7:10201. doi: 10.1038/s41598-017-09857-z (PMC5579028; doi:10.1038/s41598-017-09857-z)
Supplement: Supplementary file 3 — Dataset 3 [file 41598_2017_9857_MOESM3_ESM.xlsx]

## Sheet: Sheet1
Taxon_Name	1	2	3	4	5	6	7	8	9	10	11	12	13	14	15	16	17	18	19	20	21	22	23	24	25	26	27	28	29	30	31	32	33	34	35	36	37	38	39	40	41	42	43	44	45	46	47	48	49
Actinomyces	0	0	0	0	0	0	0	0	0	0	0	0	0	0	0	0	0	0	0	0	0	0	0	0	0	0	0	0	0	0	0	0	0	0	0	0	0	0	0	0	0	0	0	0	0	0	0	0	0
Aerococcus	0	0	0	0	0	0	0	0	0	0	0	0	0	0.01	0	0	0	0	0	0	0	0	0	0	0	0	0	0	0	0	0	0	0	0	0	0	0.0171404	0	0	0	0	0	0	0.0150591	0	0	0	0	0
Alloscardovia	0	0	0	0	0	0	0	0	0	0	0	0	0	0	0	0	0	0	0	0	0	0	0	0	0	0	0	0	0	0	0	0	0	0	0	0	0	0	0	0	0	0.0407338	0	0	0	0	0	0	0
Atopobium	0	0	0	0	0	0	0	0	0	0	0	0	0	0.02	0	0	0	0	0	0	0	0	0	0	0	0	0.05	0	0	0	0	0	0	0	0	0	0.0759073	0	0	0	0	0	0	0	0	0	0	0	0
Bacilli	0.0113109	0	0.01	0.01	0.0113109	0.0105172	0.0123311	0	0.0106683	0.0138179	0.010374	0.0112558	0.0129058	0	0.01	0.01	0	0.01	0	0	0.01	0.01	0.01	0.01	0.01	0	0	0.01	0.01	0.01	0.01	0	0.0161813	0.0168116	0	0.0219179	0	0.020619	0	0.0165952	0.0147971	0.0107244	0.0126427	0	0.0111088	0.0161888	0.0150124	0	0.0163114
Bacteria	0.047968	0.367937	0.01	0.01	0.03	0.0270923	0.0207127	0.0884823	0.0324831	0.0577623	0.0249273	0.0313901	0.0385084	0.01	0.04	0.08	0.02	0.01	0.04	0.29	0.06	0.01	0.03	0	0.05	0.05	0.05	0.01	0.02	0.02	0.06	0	0.0103981	0.0357668	0.0241365	0	0.0114123	0	0.0102448	0	0	0.0142992	0	0	0	0	0	0	0
Bifidobacteriaceae	0	0	0	0	0	0	0	0	0	0	0	0	0	0	0	0	0.05	0	0.04	0	0	0	0	0	0	0	0	0	0	0	0	0.0548854	0	0	0	0	0	0	0	0	0	0	0	0.061489	0	0	0	0	0
Bifidobacterium	0	0	0	0	0	0	0	0	0	0	0	0	0	0	0	0	0.78	0	0.73	0	0	0	0	0	0	0	0	0	0	0	0	0.928649	0	0	0	0	0	0	0	0	0	0	0	0.90104	0	0	0	0	0
Dialister	0	0	0	0	0	0	0	0	0	0	0	0	0	0	0	0	0	0	0	0	0	0	0	0	0	0	0	0	0	0	0	0	0	0	0	0	0	0	0	0	0	0	0	0	0	0	0	0	0
Firmicutes	0	0	0	0	0	0	0	0	0	0	0	0	0	0	0.01	0.01	0	0	0	0	0	0.01	0.01	0	0	0	0	0	0	0	0.01	0	0	0	0	0	0	0	0	0	0	0	0	0	0	0	0	0	0
Gardnerella	0	0	0	0	0.48	0	0	0	0	0	0	0	0	0.94	0	0	0	0	0	0.29	0.15	0	0	0	0.01	0.93	0.77	0	0	0	0	0	0	0	0.956069	0	0.840708	0	0.982311	0	0	0	0.0304829	0	0	0	0	0.992499	0
Lachnospiraceae	0	0	0	0	0	0	0	0	0	0	0	0	0	0	0	0	0	0	0	0	0	0	0	0	0	0	0	0	0	0	0	0	0	0	0	0	0	0	0	0	0	0	0	0	0	0	0	0	0
Lactobacillaceae	0.0312494	0	0.03	0.01	0.0137877	0.0308324	0.0138377	0.0205957	0.0334674	0.0153556	0.0330052	0.0334972	0.0120524	0	0.01	0.01	0.01	0.03	0	0	0.01	0.04	0.04	0.01	0.01	0	0	0.01	0.01	0.03	0.01	0	0.0114788	0.0105953	0	0.0248115	0	0.0487244	0	0	0	0	0.0374363	0	0.0243734	0.0121038	0.0101817	0	0.0111895
Lactobacillales	0.0396706	0.0160803	0.04	0.03	0.0137877	0.0371619	0.0254666	0.0162333	0.039439	0.0240405	0.0410169	0.0422497	0.0407204	0	0.04	0.02	0.01	0.04	0.01	0.01	0.03	0.04	0.03	0.02	0.02	0	0	0.02	0.03	0.04	0.02	0	0.0555539	0.0563143	0	0.0355882	0	0.0306148	0	0.046019	0.0442953	0.0481185	0.0181914	0	0.025661	0.0438384	0.0505741	0	0.0433395
L. crispatus	0	0	0	0.943587	0	0	0	0	0	0	0	0	0	0	0.680464	0	0	0	0	0	0	0	0	0	0	0	0	0	0.928693	0	0	0	0.907147	0	0	0	0	0	0	0.929256	0.933525	0	0	0	0	0.930857	0.926647	0	0.920925
L. iners	0.850812	0	0.903987	0	0	0.878508	0	0	0.870958	0	0.875281	0.868676	0	0	0.194095	0	0	0.781502	0	0	0	0.891237	0.303754	0	0	0	0	0	0	0.90104	0	0	0	0	0	0	0	0	0	0	0	0	0	0	0	0	0	0	0
L. gasseri	0	0.267102	0	0	0.44804	0	0.917457	0	0	0.868362	0	0	0	0	0	0.839438	0	0.103653	0.141101	0.260449	0.641186	0	0	0.948162	0.872642	0	0	0.93823	0	0	0.871641	0	0	0	0	0.905926	0	0.880092	0	0	0	0	0	0	0	0	0	0	0
L. jensenii	0	0	0	0	0	0	0	0.819098	9.37462e-06	0	0	0	0	0	0.0103053	0	0	0	0	0	0	0	0.565404	0	0	0	0	0	0	0	0	0	0	0	0	0	0	0	0	0	0	0	0.8695	0	0	0	0	0	0
L. johnsonii	0	0	0	0	0	0	0	0	0	0	0	0	0	0	0	0	0	0	0	0	0	0	0	0	0	0	0	0	0	0	0	0	0	0	0	0	0	0	0	0	0	0	0	0	0.930652	0	0	0	0
L. helveticus	0	0	0	0	0	0	0	0	0	0	0	0	0	0	0	0	0	0	0	0	0	0	0	0	0	0	0	0	0	0	0	0	0	0.870621	0	0	0	0	0	0	0	0	0	0	0	0	0	0	0
L. amylovorus	0	0	0	0	0	0	0	0	0	0	0	0	0.104309	0	0	0	0	0	0	0	0	0	0	0	0	0	0	0	0	0	0	0	0	0	0	0	0	0	0	0	0	0	0	0	0	0	0	0	0
L. acidophilus	0	0	0	0	0	0	0	0	0	0	0	0	0.726731	0	0	0	0	0	0	0	0	0	0	0	0	0	0	0	0	0	0	0	0	0	0	0	0	0	0	0	0	0.533631	0	0	0	0	0	0	0
L. rhamnosus	0	0.139348	0	0	0	0	0	0	0	0	0	0	0	0	0	0	0	0	0	0	0	0	0	0	0	0	0	0	0	0	0	0	0	0	0	0	0	0	0	0	0	0	0	0	0	0	0	0	0
Lactobacillus sp.	0	0.0424218	0	0	0	0	0	0	0	0	0	0	0	0	0	0	0.11	0	0	0	0	0	0	0	0	0	0	0	0	0	0	0	0	0	0	0	0	0	0	0	0	0	0	0	0	0	0	0	0
Megasphaera	0	0	0	0	0	0	0	0	0	0	0	0	0	0	0	0	0	0	0	0	0	0	0	0	0	0	0.01	0	0	0	0	0	0	0	0	0	0.0284871	0	0	0	0	0	0	0	0	0	0	0	0
Paralactobacillus	0	0	0	0	0	0	0	0	0	0	0	0	0	0	0	0	0	0	0	0	0	0	0.01	0	0	0	0	0	0	0	0	0	0	0	0	0	0	0.0102886	0	0	0	0	0.0158736	0	0	0	0	0	0
Parvimonas	0	0	0	0	0	0	0	0	0	0	0	0	0	0	0	0	0	0	0	0	0	0	0	0	0	0	0.01	0	0	0	0	0	0	0	0	0	0	0	0	0	0	0	0	0	0	0	0	0	0
Prevotella	0	0	0	0	0	0	0	0	0	0	0	0	0	0	0	0	0	0	0	0	0	0	0	0	0	0	0.05	0	0	0	0	0	0	0	0	0	0	0	0	0	0	0	0	0	0	0	0	0	0
Sneathia	0	0	0	0	0	0	0	0	0	0	0	0	0	0	0	0	0	0	0	0	0	0	0	0	0	0	0.01	0	0	0	0	0	0	0	0	0	0	0	0	0	0	0	0	0	0	0	0	0	0
Staphylococcus	0	0	0	0	0	0	0	0	0	0	0	0	0	0	0	0	0	0	0	0	0	0	0	0	0	0	0	0	0	0	0	0	0	0	0	0	0	0	0	0	0	0.0347601	0	0	0	0	0	0	0
Streptococcus	0	0	0	0	0	0	0	0	0	0	0	0	0.0118086	0	0	0	0	0	0	0	0.08	0	0	0	0	0	0	0	0	0	0	0	0	0	0	0	0	0	0	0	0	0.289464	0	0	0	0	0	0	0
Unknown	0.0137877	0.133085	0	0	0	0.0110926	0	0.0328141	0.011287	0.0167417	0	0	0.0165633	0	0.01	0.03	0.01	0	0.01	0.11	0.02	0	0	0	0.02	0.02	0.02	0	0.01	0.01	0.02	0	0	0.0132288	0.01036	0	0	0	0	0	0	0	0	0	0	0	0	0	0
Veillonellaceae	0	0	0	0	0	0	0	0	0	0	0	0	0	0	0	0	0	0	0	0	0	0	0	0	0	0	0.01	0	0	0	0	0	0	0	0	0	0.0163533	0	0	0	0	0	0	0	0	0	0	0	0
Sum of abundances	0.994799	0.965974	0.993987	1.00359	0.996926	0.995205	0.989805	0.977223	0.990541	0.989994	0.981152	0.979668	0.987878	0.98	1.00486	0.999438	0.99	0.975156	0.971101	0.960449	1.00119	1.00124	0.999158	0.988162	0.992642	1	0.98	0.98823	1.00869	1.01104	1.00164	0.983534	1.00076	1.00334	0.990566	0.988244	0.990009	0.990339	0.992556	0.99187	0.992617	0.971731	0.984126	0.977588	0.991796	1.00299	1.00242	0.992499	0.990071
MiSeq reads	48449	22512	69272	65233	62635	62564	68364	51807	106671	46172	60536	55527	57416	89163	41047	35681	73818	76669	73713	32060	53086	54366	58047	51410	58253	27362	84009	75036	50346	44129	49611	33160	34237	32656	45367	43891	45740	23910	42851	26815	31290	21260	28475	36722	33397	26438	26911	36129	25381
[truncated: 28 more columns]
